# Supplementary material for: In vitro Study of Bedaquiline Resistance in Mycobacterium tuberculosis Multi-Drug Resistant Clinical Isolates
Source: Front Microbiol. 2020 Sep 17;11:559469. doi: 10.3389/fmicb.2020.559469 (PMC7527418; doi:10.3389/fmicb.2020.559469)
Supplement: Supplementary file 2 [file Data_Sheet_1.XLSX]

## Sheet: Foglio1
Data Sheet S1: Collection of M. tuberculosis BDQ resistant strains harbouring mutations in known genes conferring BDQ resistance.
Mutation										Species	Strains	Drug resistance phenotype	MIC to BDQ (mg/ml)	Methods of Isolation of BDQ resistant strains	References
AtpE		AtpB		Rv0678		PepQ		Rv1979
aa	nt	aa	nt	aa	nt	aa	nt	aa	nt
										Mtb	H37Rv		0.06		Cole et al., 1998
A63P										Mtb	SM	RES to BDQ		In vitro isolation of BDQ RES mutants from H37Rv	Andries et al., 2005
A63P	G187C									Mtb	SM	RES to BDQ	>8	In vitro isolation of BDQ RES mutants from H37Rv	Ismail et al., 2018
A63P										Mtb	SM	RES to BDQ	4	In vitro isolation of BDQ RES mutants from H37Rv	Segala et al., 2012
				S63R	C189A					Mtb	SM	RES to BDQ and CFZ	0.5	In vitro isolation of CFZ RES mutants from H37Rv	Hartkoorn et al., 2014
				R134Stop	C400T					Mtb	SM	RES to BDQ and CFZ	0.5	In vitro isolation of CFZ RES mutants from H37Rv	Hartkoorn et al., 2014
D28P										Mtb	SM	RES to BDQ	0.3	In vitro isolation of BDQ RES mutants from DSI	Huitric et al., 2010
E61D	G183C									Mtb	SM	RES to BDQ	0.96	In vitro isolation of BDQ RES mutants from DSI	Huitric et al., 2010
E61D	G183C									Mtb	SM	RES to BDQ	0.48	In vitro isolation of BDQ RES mutants from DSI	Huitric et al., 2010
E61D	G183C									Mtb	SM	RES to BDQ	0.48	In vitro isolation of BDQ RES mutants from DSI	Huitric et al., 2010
A63P	G187C									Mtb	SM	RES to BDQ	0.9	In vitro isolation of BDQ RES mutants from DSI	Huitric et al., 2010
A63P	G187C									Mtb	SM	RES to BDQ	3.84	In vitro isolation of BDQ RES mutants from DSI	Huitric et al., 2010
A63P										Mtb	SM	RES to BDQ	4	In vitro isolation of BDQ RES mutants from a CI	Segala et al., 2012
D28G										Mtb	SM	RES to BDQ	0.5	In vitro isolation of BDQ RES mutants from a CI	Segala et al., 2012
E61D										Mtb	SM	RES to BDQ	0.5	In vitro isolation of BDQ RES mutants from a CI	Segala et al., 2012
E61D										Mtb	SM	RES to BDQ	1	In vitro isolation of BDQ RES mutants from a CI	Segala et al., 2012
I66M										Mtb	SM	RES to BDQ	1	In vitro isolation of BDQ RES mutants from a CI	Segala et al., 2012
L59V										Mtb	SM	RES to BDQ	0.25	In vitro isolation of BDQ RES mutants from a CI	Segala et al., 2012
D28G	A83G									Mtb	SM	RES to BDQ, RIF	>8	In vitro isolation of BDQ RES mutants from RIF RES strain	Ismail et al., 2018
				E21D	A63T					Mtb	SM	RES to BDQ, RIF	>8	In vitro isolation of BDQ RES mutants from RIF RES strain	Ismail et al., 2018
D28G	A83G									Mtb	SM	RES to BDQ, INH	>8	In vitro isolation of BDQ RES mutants from INH RES strain	Ismail et al., 2018
				L154P	T461C					Mtb	SM	RES to BDQ, INH	>8	In vitro isolation of BDQ RES mutants from INH RES strain	Ismail et al., 2018
D28A	A83C									Mtb	SM	RES to BDQ, KAN	>8	In vitro isolation of BDQ RES mutants from KAN RES strain	Ismail et al., 2018
				Fs	D201-206					Mtb	SM	RES to BDQ, KAN	>8	In vitro isolation of BDQ RES mutants from KAN RES strain	Ismail et al., 2018
D28G	A83G									Mtb	SM	RES to BDQ, PZA	>8	In vitro isolation of BDQ RES mutants from PZA RES strain	Ismail et al., 2018
E61D	G183T									Mtb	SM	RES to BDQ, PZA	>8	In vitro isolation of BDQ RES mutants from PZA RES strain	Ismail et al., 2018
E61D	G183C									Mtb	SM	MDR RES to BDQ	0.48	In vitro isolation of BDQ RES mutants from MDR I	Huitric et al., 2010
A63P	G187C									Mtb	SM	MDR RES to BDQ	3.84	In vitro isolation of BDQ RES mutants from MDR I	Huitric et al., 2010
D28V	A83T									Mtb	SM	MDR RES to BDQ	0.48	In vitro isolation of BDQ RES mutants from MDR I	Huitric et al., 2010
E61D	G183C									Mtb	SM	MDR RES to BDQ	0.24	In vitro isolation of BDQ RES mutants from MDR I	Huitric et al., 2010
A63P	G187C									Mtb	SM	MDR RES to BDQ	0.9	In vitro isolation of BDQ RES mutants from MDR I	Huitric et al., 2010
I66M	C198G									Mtb	SM	MDR RES to BDQ	0.48	In vitro isolation of BDQ RES mutants from MDR I	Huitric et al., 2010
				Disruption	InsIS6110-272					Mtb	SM	MDR RES to BDQ	1	In vitro isolation of BDQ RES mutants from MDR I	Andries et al., 2014
				Fs	InsA38–39					Mtb	SM	MDR RES to BDQ	1	In vitro isolation of BDQ RES mutants from MDR I	Andries et al., 2014
				S68G	A202G					Mtb	SM	MDR RES to BDQ	0.5	In vitro isolation of BDQ RES mutants from MDR I	Andries et al., 2014
A63P	G187C									Mtb	SM	MDR RES to BDQ, STR, INH, RIF, EMB	4	In vitro isolation of BDQ RES mutants from a MDR I	This study
A63P	G187C									Mtb	SM	MDR RES to BDQ, STR, INH, RIF, EMB	4	In vitro isolation of BDQ RES mutants from a MDR I	This study
D28A	A83C									Mtb	SM	MDR RES to BDQ, STR, INH, RIF, EMB	2	In vitro isolation of BDQ RES mutants from a MDR I	This study
				R124Stop	C400T					Mtb	SM	MDR RES to BDQ, STR, INH, RIF, EMB	0.5	In vitro isolation of BDQ RES mutants from a MDR I	This study
				L40F	G120C					Mtb	SM	MDR RES to BDQ, STR, INH, RIF, EMB	0.5	In vitro isolation of BDQ RES mutants from a MDR I	This study
				T91P	A271C					Mtb	SM	MDR RES to BDQ, STR, INH, RIF, EMB	0.5	In vitro isolation of BDQ RES mutants from a MDR I	This study
				E21Stop	G61T					Mtb	SM	MDR RES to BDQ, STR, INH, RIF, EMB	0.5	In vitro isolation of BDQ RES mutants from a MDR I	This study
				G66E	G197A					Mtb	SM	MDR RES to BDQ, STR, INH, RIF, EMB	0.25	In vitro isolation of BDQ RES mutants from a MDR I	This study
D28G	A83G									Mtb	SM	MDR RES to BDQ, STR, INH, RIF, EMB, PYR, ETH	0.5	In vitro isolation of BDQ RES mutants from a MDR I	This study
		H250P	G53A							Mtb	CI	RES to BDQ	0.125	Pre-BDQ treatment	Martinez et al., 2018
				Fs	D18–19					Mtb	CI	RES to BDQ	0.5	Pre-BDQ treatment	Veziris et al., 2017
				N98D	A292G					Mtb	CI	RES to BDQ	1	Pre-BDQ treatment	Yang et al., 2018
				E21D	A63C					Mtb	CI	RES to BDQ	0.5	Pre-BDQ treatment	Yang et al., 2018
				E21D	A63C					Mtb	CI	RES to BDQ	1	Pre-BDQ treatment	Yang et al., 2018
				S31R	A91C					Mtb	CI	RES to BDQ	0.5	Pre-BDQ treatment	Yang et al., 2018
				R90C	C268T					Mtb	CI	RES to BDQ	1	Pre-BDQ treatment	Yang et al., 2018
				F79S	T236C					Mtb	CI	RES to BDQ	1	Pre-BDQ treatment	Yang et al., 2018
				T33S	C98G					Mtb	CI	RES to BDQ	2	Pre-BDQ treatment	Yang et al., 2018
				R123K	G368A					Mtb	CI	RES to BDQ	1	Pre-BDQ treatment	Yang et al., 2018
				R96Q						Mtb	CI	RES to BDQ, INH	0.25	Pre-BDQ treatment	Martinez et al., 2018
		E244K	T72C							Mtb	CI	RES to BDQ, INH, RIF	8	Pre-BDQ treatment	Martinez et al., 2018
				Fs	D47T					Mtb	CI	RES to BDQ, RIF, INH, PYZ, STR, AMK, CIP, CAP, EMB	0.5	Pre-BDQ treatment	Martinez et al., 2018
				Fs	InsG198-199					Mtb	CI	MDR RES to BDQ	1	Pre-BDQ treatment	Villellas et al., 2017
				Fs	InsA274-275					Mtb	CI	MDR RES to BDQ	1	Pre-BDQ treatment	Villellas et al., 2017
				Fs	InsG198-199					Mtb	CI	MDR RES to BDQ	0.48	Pre-BDQ treatment	Villellas et al., 2017
				R50W S63G	C148T, A187G					Mtb	CI	MDR RES to BDQ	0.48	Pre-BDQ treatment	Villellas et al., 2017
				A112S	G334C, InsIS6110-13					Mtb	CI	MDR RES to BDQ	0.48	Pre-BDQ treatment	Villellas et al., 2017
				A62V	C185T					Mtb	CI	MDR RES to BDQ	0.48	Pre-BDQ treatment	Villellas et al., 2017
				S52F	C155T					Mtb	CI	MDR RES to BDQ	0.48	Pre-BDQ treatment	Villellas et al., 2017
				A59V	C176T					Mtb	CI	MDR RES to BDQ	0.48	Pre-BDQ treatment	Villellas et al., 2017
				Fs	InsA224-225					Mtb	CI	MDR RES to BDQ	0.24	Pre-BDQ treatment	Villellas et al., 2017
				Fs	InsG198-199					Mtb	CI	MDR RES to BDQ	0.24	Pre-BDQ treatment	Villellas et al., 2017
				D88G	A263G					Mtb	CI	MDR RES to BDQ	0.12	Pre-BDQ treatment	Villellas et al., 2017
				W42R	T124C					Mtb	CI	MDR RES to BDQ	0.12	Pre-BDQ treatment	Villellas et al., 2017
				A86T	G256A					Mtb	CI	MDR RES to BDQ	0.12	Pre-BDQ treatment	Villellas et al., 2017
				Fs	D193G					Mtb	CI	MDR RES to BDQ, INH, RIF, EMB		Pre-BDQ treatment	Chawla et al., 2018
				S2I	G5T					Mtb	CI	preXDR RES to BDQ, INH, RIF, STR, EMB, OFX, LVX, ETO	0.73	Pre-BDQ treatment	Xu et al., 2017
				S53L	C158T					Mtb	CI	preXDR RES to BDQ, INH, RIF, STR, EMB, OFX, LVX, ETO	0.39	Pre-BDQ treatment	Xu et al., 2017
				L117R	T350G					Mtb	CI	preXDR RES to BDQ, INH, RIF, STR, EMB, OFX, LVX, ETO, CAP, AMK, PAS	1.54	Pre-BDQ treatment	Xu et al., 2017
I66V										Mtb	CI	XDR RES to BDQ, CFZ	0.125	Pre-BDQ treatment	Martinez et al., 2018
				S53L						Mtb	CI	XDR RES to BDQ, CFZ	0.25	Pre-BDQ treatment	Pang et al., 2017
				S53P						Mtb	CI	XDR RES to BDQ, CFZ	0.5	Pre-BDQ treatment	Pang et al., 2017
				Y157D						Mtb	CI	XDR RES to BDQ, CFZ	0.125	Pre-BDQ treatment	Pang et al., 2017
				M146T	T437C					Mtb	CI	XDR RES to BDQ, CFZ, INH, RIF, EMB, CAP, AMK, OFX, LVX, ETO	0.78	Pre-BDQ treatment	Xu et al., 2017
					Ins139G					Mtb	CI	XDR RES to BDQ	0.25	Pre-BDQ treatment	Zimenkov et al., 2017
				G121E	G362A					Mtb	CI	POLY-drug RES to BDQ	0.25	Pre-BDQ treatment	Zimenkov et al., 2017
				Fs	InsG140					Mtb	CI	RES to BDQ	0.25	Post-BDQ treatment	Veziris et al., 2017
				M139T						Mtb	CI	RES to BDQ	0.25	Post-BDQ treatment	Veziris et al., 2017
				Fs	Ins192C					Mtb	CI	RES to BDQ, INH, RIF		Post-BDQ treatment	de Vos et al., 2019
				Fs	Ins138GA					Mtb	CI	RES to BDQ, INH, RIF, OFX		Post-BDQ treatment	de Vos et al., 2019
				Fs	Ins138G					Mtb	CI	RES to BDQ, INH, RIF, OFX		Post-BDQ treatment	de Vos et al., 2019
				Fs	Ins141-142C			P478G		Mtb	CI	MDR RES to BDQ	4	Post-BDQ treatment	Ghodousi et al., 2019
				L40S;Fs	T119C; D291C; Ins386C					Mtb	CI	MDR RES to BDQ	0.12	Post-BDQ treatment	Zimenkov et al., 2017
				V85A	T254C					Mtb	CI	MDR RES to BDQ	0.12	Post-BDQ treatment	Zimenkov et al., 2017
				C46R; L40S; Fs	T136C;T119C; Ins139TG					Mtb	CI	MDR RES to BDQ	0.12	Post-BDQ treatment	Zimenkov et al., 2017
D28N	G82A									Mtb	CI	pre-XDR RES to BDQ	0.12	Post-BDQ treatment	Zimenkov et al., 2017
				Fs	D435T					Mtb	CI	pre-XDR RES to BDQ	0.25	Post-BDQ treatment	Zimenkov et al., 2017
				Fs	Ins141-142C					Mtb	CI	preXDR RES to BDQ	>0.5	Post-BDQ treatment	Ghodousi et al., 2019
				V1A	T2C					Mtb	CI	preXDR RES to BDQ, CFZ	0.5	Post-BDQ treatment	Somoskovi et al., 2015
				V1A	T2C					Mtb	CI	preXDR RES to BDQ, CFZ, INH, RIF, RFB, EMB, PZA, STR, MFX, OFX, LIN, DEL	0.5	Post-BDQ treatment	Bloemberg et al., 2015; Hoffmann et al., 2016
A63V	C188T			L142R	T425G					Mtb	CI	XDR RES to BDQ	1	Post-BDQ treatment	Zimenkov et al., 2017
					D198G; D212C; G78A					Mtb	CI	XDR RES to BDQ	0.12	Post-BDQ treatment	Zimenkov et al., 2017
				Fs	Ins139G					Mtb	CI	XDR RES to BDQ	0.25	Post-BDQ treatment	Zimenkov et al., 2017
				Fs	D291C					Mtb	CI	XDR RES to BDQ	0.25	Post-BDQ treatment	Zimenkov et al., 2017
				S53P;Fs	T157C;D198G; D336C					Mtb	CI	XDR RES to BDQ	0.25	Post-BDQ treatment	Zimenkov et al., 2017
				M23L;Fs	A67C;Ins142C					Mtb	CI	XDR RES to BDQ	0.12	Post-BDQ treatment	Zimenkov et al., 2017
				Fs	Ins144C					Mtb	CI	XDR RES to BDQ	0.25	Post-BDQ treatment	Zimenkov et al., 2017
				Fs	D32G					Mtb	CI	XDR RES to BDQ	0.25	Post-BDQ treatment	Zimenkov et al., 2017
				L122P	T365C					Mtb	CI	XDR RES to BDQ	0.12	Post-BDQ treatment	Zimenkov et al., 2017
				A98V	C296T					Mtb	CI	XDR RES to BDQ	0.25	Post-BDQ treatment	Zimenkov et al., 2017
				Fs	Ins138-139G					Mtb	CI	XDR RES to BDQ	4	Post-BDQ treatment	Ghodousi et al., 2019
				Fs	Ins138-139G					Mtb	CI	XDR RES to BDQ	4	Post-BDQ treatment	Ghodousi et al., 2019
				Fs	Ins192-193G					Mtb	CI	XDR RES to BDQ	4	Post-BDQ treatment	Ghodousi et al., 2019
				Fs	Ins136-137G			R409Q	G1226A	Mtb	CI	XDR RES to BDQ, INH, RIF, CFZ, LVX, OFX, MXF, CAP, KAN, AMK, EMB	0.25	Post-BDQ treatment	Ismail et al., 2018
				Fs	Ins138-139G			R409Q	G1226A	Mtb	CI	XDR RES to BDQ, INH, RIF, CFZ, LVX, OFX, MXF, CAP, KAN, AMK, EMB	0.5	Post-BDQ treatment	Ismail et al., 2018
				Fs	Ins141-142C			R409Q	G1226A	Mtb	CI	XDR RES to BDQ, INH, RIF, CFZ, LVX, OFX, MXF, CAP, KAN, AMK, EMB	0.25	Post-BDQ treatment	Ismail et al., 2018
				Fs	Ins141-142C			R409Q	G1226A	Mtb	CI	XDR RES to BDQ, INH, RIF, CFZ, LVX, OFX, MXF, CAP, KAN, AMK, EMB	0.5	Post-BDQ treatment	Ismail et al., 2018
								R409Q	G1226A	Mtb	CI	XDR RES to BDQ, INH, RIF, LIN, CFZ, LVX, OFX, CAP, KAN, AMK, EMB	0.25	Post-BDQ treatment	Ismail et al., 2018
								R409Q	G1226A	Mtb	CI	XDR RES to BDQ, INH, RIF, LIN, CFZ, LVX, OFX, CAP, KAN, AMK, EMB	0.5	Post-BDQ treatment	Ismail et al., 2018
								R409Q	G1226A	Mtb	CI	XDR RES to BDQ, INH, RIF, CFZ, LVX, OFX, MXF, CAP, KAN, AMK, EMB	1	Post-BDQ treatment	Ismail et al., 2018
				I67S	T200G			R409Q	G1226A	Mtb	CI	XDR RES to BDQ, INH, RIF, CFZ, LVX, OFX, MXF, CAP, EMB	0.5	Post-BDQ treatment	Ismail et al., 2018
				Fs	D345G			R409Q	G1226A	Mtb	CI	XDR RES to BDQ, INH, RIF, CFZ, LVX, OFX, MXF, CAP, KAN, AMK, EMB	0.5	Post-BDQ treatment	Ismail et al., 2018
				E49Stop;Fs	G145T;D19G; D198G;Ins468GA					Mtb	CI	POLY-drug RES to BDQ	0.12	Post-BDQ treatment	Zimenkov et al., 2017
				Fs	Ins421G					Mtb	CI	POLY-drug RES to BDQ	0.25	Post-BDQ treatment	Zimenkov et al., 2017
						L44P				Mtb	I	RES to BDQ and CFZ	0.12	From mouse after BDQ treatment	Almeida et al., 2016
						Fs	InsC A14			Mtb	I	RES to BDQ and CFZ	0.12	From mouse after BDQ and CFZ treatment	Almeida et al., 2016
						Fs	InsC A14			Mtb	I	RES to BDQ and CFZ	0.12	From mouse after BDQ and CFZ treatment	Almeida et al., 2016
						Fs	DC in R271			Mtb	I	RES to BDQ and CFZ	0.12	From mouse after BDQ and CFZ treatment	Almeida et al., 2016
				R94Q	G281A					Mtb	SM	RES to BDQ	0.5	From mouse after BDQ, CFZ and AMK treatment	Andries et al., 2014
				R94Q	G281A					Mtb	SM	RES to BDQ	0.5	From mouse after BDQ, CFZ and AMK treatment	Andries et al., 2014
				E138G	A413G					Mtb	SM	RES to BDQ	0.25	From mouse after BDQ, CFZ, LEVO and AMK treatment	Andries et al., 2014
										Msm	WT		0.01
D32V										Msm	SM	RES to BDQ		In vitro isolation of BDQ RES mutants from mc2155	Andries et al., 2005
I66M										Msm	SM	RES to BDQ	16	In vitro isolation of BDQ RES mutants from mc2155	Segala et al., 2012
										Mav	WT		0.01
				W173R						Mav	CI	RES to BDQ, CFZ	0.125	Post-BDQ treatment	Zweijpfenning et al., 2019
										Min	WT		0.01
				V46G						Min	CI	RES to BDQ, AMK	0.03	Post-BDQ treatment	Alexander et al., 2017
A65P										Min	CI	RES to BDQ, CLR, AMK	2	Post-BDQ treatment	Alexander et al., 2017
				E177K						Min	CI	RES to BDQ, CLR, AMK	0.03	Post-BDQ treatment	Alexander et al., 2017
										Mab	WT		0.25
A63P										Mab	SM	RES to BDQ	16	In vitro isolation of BDQ RES mutants from a I	Segala et al., 2012
D28A										Mab	SM	RES to BDQ	8	In vitro isolation of BDQ RES mutants from a CI	Segala et al., 2012
				L40W	T119G					Mab	SM	RES to BDQ and CFZ	2	In vitro isolation of BDQ RES mutants from Mab wt strain	Richard et al., 2018
				P92FS	D276C					Mab	SM	RES to BDQ and CFZ	2	In vitro isolation of BDQ RES mutants from Mab wt strain	Richard et al., 2018
				E181STOP	G541T					Mab	SM	RES to BDQ and CFZ	2	In vitro isolation of BDQ RES mutants from Mab wt strain	Richard et al., 2018
				D106fs	Ins318A					Mab	SM	RES to BDQ and CFZ	2	In vitro isolation of BDQ RES mutants from Mab wt strain	Richard et al., 2018
				L151P	T452C					Mab	SM	RES to BDQ and CFZ	2	In vitro isolation of BDQ RES mutants from Mab wt strain	Richard et al., 2018
				G215S	G643A					Mab	SM	RES to BDQ and CFZ	2	In vitro isolation of BDQ RES mutants from Mab wt strain	Richard et al., 2018
				A169S						Mab	CI	RES to BDQ	0.5-1	Pre-BDQ treatment	Li et al., 2018
				Q215R						Mab	CI	RES to BDQ	0.5-1	Pre-BDQ treatment	Li et al., 2018
										Mfo	WT		0.01
D28A										Mfo	SM	RES to BDQ	4	In vitro isolation of BDQ RES mutants from a CI	Segala et al., 2012
A63M										Mxe	WT	Naturally BDQ RES	8		Huitric et al., 2007
A63M										Mxe	WT	Naturally BDQ RES	8		Petrella et al., 2006
A63M										Msh	WT	Naturally BDQ RES	8		Huitric et al., 2007
A63M										Mno	WT	Naturally BDQ RES	8		Huitric et al., 2007
aa: amino acidic change; nt: nucleotidic change; Fs: Frameshift; Mtb: M. tuberculosis; Msm: M. smegmatis; Mav: M. avium; Min: M. intracellulare Mab: M. abscessus; Mfo: M. fortuitum; Mxe: M. xenopi; Msh: M. shimoidei; Mno: M. novocastrense; RES: resistant;
CI: clinical isolate; SM: spontaneous mutant; DSI: drug-sensitive isolate; I: isolate; WT: wild-type.
References
Alexander, D.C., Vasireddy, R., Vasireddy, S., Philley, J.V., Brown-Elliott, B.A., Perry, B.J., et al. (2017). Emergence of mmpT5 Variants during Bedaquiline Treatment of Mycobacterium intracellulare Lung Disease. J Clin Microbiol 55:574-584. doi: 10.1128/JCM.02087-16.
Almeida, D., Ioerger, T., Tyagi, S., Li, S.Y., Mdluli, K., Andries, K., et al. (2016). Mutations in pepQ Confer Low-Level Resistance to Bedaquiline and Clofazimine in Mycobacterium tuberculosis. Antimicrob Agents Chemother 60:4590-9. doi: 10.1128/AAC.00753-16.
Andries, K., Verhasselt, P., Guillemont, J., Göhlmann, H.W., Neefs, J.M., Winkler, H., et al. (2005). A diarylquinoline drug active on the ATP synthase of Mycobacterium tuberculosis. Science. 307:223-7.
Andries, K., Villellas, C., Coeck, N., Thys, K., Gevers, T., Vranckx, L., et al. (2014). Acquired resistance of Mycobacterium tuberculosis to bedaquiline. PLoS One. 9:e102135. doi: 10.1371/journal.pone.0102135.
Bloemberg, G.V., Keller, P.M., Stucki, D., Trauner, A., Borrell, S., Latshang, T., Coscolla, M., et al. (2015). Acquired Resistance to Bedaquiline and Delamanid in Therapy for Tuberculosis. N Engl J Med 373:1986-1988. doi: 10.1056/NEJMc1505196.
Chawla, K., Martinez, E., Kumar, A., Shenoy, V.P., Sintchenko, V. (2018). Whole-genome sequencing reveals genetic signature of bedaquiline resistance in a clinical isolate of Mycobacterium tuberculosis. J Glob Antimicrob Resist 15:103-104. . doi: 10.1016/j.jgar.2018.09.006.
de Vos, M., Ley, S.D., Wiggins, K.B., Derendinger, B., Dippenaar, A., Grobbelaar, M., et al. (2019). Bedaquiline Microheteroresistance after Cessation of Tuberculosis Treatment. N Engl J Med 380:2178-2180. doi:10.1056/NEJMc1815121.
Ghodousi, A., Rizvi, A.H., Baloch, A.Q., Ghafoor, A., Khanzada, F.M., Qadir, M., et al. (2019). Acquisition of Cross-Resistance to Bedaquiline and Clofazimine following Treatment for Tuberculosis in Pakistan. Antimicrob Agents Chemother 63. pii: e00915-19. doi: 10.1128/AAC.00915-19.
Hartkoorn, R.C., Uplekar, S., Cole, S.T. (2014). Cross-resistance between clofazimine and bedaquiline through upregulation of MmpL5 in Mycobacterium tuberculosis. Antimicrob Agents Chemother 58:2979-81. doi: 10.1128/AAC.00037-14.
Hoffmann H, Kohl TA, Hofmann-Thiel S, Merker M, Beckert P, Jaton K, et al. (2016). Delamanid and Bedaquiline Resistance in Mycobacterium tuberculosis Ancestral Beijing Genotype Causing Extensively Drug-Resistant Tuberculosis in a Tibetan Refugee. Am J Respir Crit Care Med 193:337-340. doi:10.1164/rccm.201502-0372LE.
Huitric, E., Verhasselt, P., Andries, K., Hoffner, S.E. (2007). In vitro antimycobacterial spectrum of a diarylquinoline ATP synthase inhibitor. Antimicrob Agents Chemother 51:4202-4204.
Huitric, E., Verhasselt, P., Koul, A., Andries, K., Hoffner, S., Andersson, D.I. (2010). Rates and mechanisms of resistance development in Mycobacterium tuberculosis to a novel diarylquinoline ATP synthase inhibitor. Antimicrob Agents Chemother 54:1022-1028. doi: 10.1128/AAC.01611-09.
Ismail, N.A., Omar, S.V., Joseph, L., Govender, N., Blows, L., Ismail, F., et al. (2018). Defining Bedaquiline Susceptibility, Resistance, Cross-Resistance and Associated Genetic Determinants: A Retrospective Cohort Study. EBioMedicine 28:136-142. doi: 10.1016/j.ebiom.2018.01.005.
Li, B., Ye, M., Guo, Q., Zhang, Z., Yang, S., Ma, W., et al. 2018. Determination of MIC Distribution and Mechanisms of Decreased Susceptibility to Bedaquiline among Clinical Isolates of Mycobacterium abscessus. Antimicrob Agents Chemother 62. pii: e00175-18. doi:10.1128/AAC.00175-18.
Martinez, E., Hennessy, D., Jelfs, P., Crighton, T., Chen, S.C., Sintchenko, V. (2018). Mutations associated with in vitro resistance to bedaquiline in Mycobacterium tuberculosis isolates in Australia. Tuberculosis (Edinb) 111:31-34. doi: 10.1016/j.tube.2018.04.007.
Pang, Y., Zong, Z., Huo, F., Jing, W., Ma, Y., Dong, L., et al. (2017). In Vitro Drug Susceptibility of Bedaquiline, Delamanid, Linezolid, Clofazimine, Moxifloxacin, and Gatifloxacin against Extensively Drug-Resistant Tuberculosis in Beijing, China. Antimicrob Agents Chemother 61. pii: e00900-17. doi: 10.1128/AAC.00900-17..
Petrella, S., Cambau, E., Chauffour, A., Andries, K., Jarlier, V., Sougakoff, W. (2006). Genetic basis for natural and acquired resistance to the diarylquinoline R207910 in mycobacteria. Antimicrob Agents Chemother 50:2853-2856.
Richard M, Gutiérrez AV, Viljoen A, Rodriguez-Rincon D, Roquet-Baneres F, Blaise M, et al. (2018). Mutations in the MAB_2299c TetR Regulator Confer Cross-Resistance to Clofazimine and Bedaquiline in Mycobacterium abscessus. Antimicrob Agents Chemother 63. pii: e01316-18. doi:10.1128/AAC.01316-18.
Segala, E., Sougakoff, W., Nevejans-Chauffour, A., Jarlier, V., Petrella, S. (2012). New mutations in the mycobacterial ATP synthase: new insights into the binding of the diarylquinoline TMC207 to the ATP synthase C-ring structure. Antimicrob Agents Chemother. 56:2326-34. doi: 10.1128/AAC.06154-11.
Somoskovi, A., Bruderer, V., Hömke, R., Bloemberg, G.V., Böttger, E.C. (2015). A mutation associated with clofazimine and bedaquiline cross-resistance in MDR-TB following bedaquiline treatment. Eur Respir J 45:554-557. doi:10.1183/09031936.00142914.
Veziris, N., Bernard, C., Guglielmetti, L., Le Du, D., Marigot-Outtandy, D., Jaspard, M., et al. (2017). Rapid emergence of Mycobacterium tuberculosis bedaquiline resistance: lessons to avoid repeating past errors. Eur Respir J. 49:1601719. DOI: 10.1183/13993003.01719-2016.
Villellas, C., Coeck, N., Meehan, C.J., Lounis, N., de Jong, B., Rigouts, L., et al. (2017). Unexpected high prevalence of resistance-associated Rv0678 variants in MDR-TB patients without documented prior use of clofazimine or bedaquiline. J Antimicrob Chemother. 72:684-90. doi: 10.1093/jac/dkw502.
Yang, J.S., Kim, K.J., Choi, H., Lee, S.H. (2018). Delamanid, Bedaquiline, and Linezolid Minimum Inhibitory Concentration Distributions and Resistance-related Gene Mutations in Multidrug-resistant and Extensively Drug-resistant Tuberculosis in Korea. Ann Lab Med 38:563-568. doi:10.3343/alm.2018.38.6.563.
Xu, J., Wang, B., Hu, M., Huo, F., Guo, S., Jing, W., et al. (2017). Primary clofazimine and bedaquiline resistance among isolates from patients with multidrug-resistant tuberculosis. Antimicrob Agents Chemother 61:e00239–e00217. doi: 10.1128/AAC.00239-17.
Zimenkov, D.V., Nosova, E.Y., Kulagina, E.V., Antonova, O.V., Arslanbaeva, L.R., Isakova, A.I., et al. (2017). Examination of bedaquiline- and linezolid-resistant Mycobacterium tuberculosis isolates from the Moscow region. J Antimicrob Chemother 72:1901-1906. doi: 10.1093/jac/dkx094.
Zweijpfenning, S.M.H., Schildkraut, J.A., Coolen, J.P.M., Ruesen, C., Koenraad, E., Janssen, A., et al. (2019). Failure with acquired resistance of an optimised bedaquiline-based treatment regimen for pulmonary Mycobacterium avium complex disease. Eur Respir J 54. pii: 1900118. doi:10.1183/13993003.00118-2019.
